# Supplementary material for: Differential downstream signaling in microglia lacking Alzheimer’s-related TREM2 or its adaptor TYROBP/DAP12
Source: Mol Neurodegener Adv. 2026 Jan 19;2(1):8. doi: 10.1186/s44477-025-00012-x (PMC12872638; doi:10.1186/s44477-025-00012-x)
Supplement: Supplementary file 1 — Supplementary file1 (XLSX 41.9 KB) [file 44477_2025_12_MOESM1_ESM.xlsx]

## Sheet: SupplementaryTable1-Antibodies
	Target	Catalog number
Immunofluorescence	CD68 (Clone FA-11)	Bio-Rad #MCA1957
	IL-6 Antibody (M-19)	Santa Cruz #1265
	Alexa FluorTM 594	Invitrogen #A11007
	Alexa FluorTM 488	Invitrogen #A11055
Western Blots	p-ERK1/2 (Thr202/Tyr204)	Cell Signaling #9101S
	Total ERK	Cell Signaling #4695S
	p-mTOR (Ser2448)	Cell Signaling #5536S
	Total mTOR	Cell Signaling #2983S
	p-AKT (Thr308)	Cell Signaling #13038S
	p-AKT (Ser473)	Cell Signaling #4060S
	Total AKT	Cell Signaling #4685S
	p-SYK (Tyr352)	Cell Signaling #2701S
	p-SYK (Tyr525/526)	Cell Signaling #2711S
	Total SYK	Cell Signaling #13198S

## Sheet: SupplementaryTable2-Baseline
Colored genes are different between pathway comparison (Red = upregulated, Green = downregulated)
Pathway	Total molecules in pathway	Genotype vs WT	p-value	Percentage overlap	Overlapping molecules	Genes
Phagosome Formation	706	Trem2 KO	4.58E-16	7.93%	56	ADGRF1,ADGRL4,APBB1IP,BLK,CALCR,CD14,CD36,CLEC7A,CNR2,CR2,CRHR2,CX3CR1,FGR,GLP2R,GPR183,GPR26,GPR55,GPR84,GRM6,GRPR,HCAR2,HTR2C,ITGAL,ITGAM,ITGAX,ITGB2,ITGB6,ITPR3,LAT,LGR5,MC2R,MC3R,MSR1,MYH13,MYH2,MYH3,MYH4,MYH7B,NMBR,NPFFR1,OPRM1,OXGR1,OXTR,PIK3C2G,PLA2G2F,PLA2G4D,PLA2G4F,PLAAT1,PLB1,PLD5,PRKCH,PTGER4,PTK2B,RXFP2,Tlr13,TTN
		Tyrobp KO	1.20E-20	9.77%	69	Adgrf2,ADGRL4,ADRB3,APBB1IP,ARPC1B,C3,C3AR1,C5AR1,C5AR2,CARD9,CCR2,CCRL2,CD14,CD36,CLEC4D,CLEC7A,CNR2,COLEC12,CR2,CX3CR1,FGR,GPR132,GPR137B,GPR149,GPR183,GPR4,GPR65,GPR84,HCAR2,HCK,HTR2C,ITGAL,ITGAM,ITGAX,ITGB2,ITPR3,LAT,LPAR5,LYN,MALT1,MSR1,MYH13,MYH2,MYH3,NMBR,OXGR1,P2RY6,PIK3C2G,PIK3CD,PIK3CG,PIK3R5,PLA2G4A,PLCG2,PRKCD,PRKCH,PTAFR,PTGER2,PTGER4,PTGFR,PTGIR,PTK2B,TLR1,Tlr13,TLR4,TLR7,TLR8,VAV1,…
Pathogen Induced Cytokine Storm Signaling Pathway	382	Trem2 KO	6.38E-08	7.33%	28	Ccl3,Ccl4,Ccl9,CLEC7A,COL13A1,COL19A1,COL20A1,COL6A5,COL6A6,Csf2ra,CSF2RB,Csf2rb2,Cxcl11,CXCL14,CXCR2,CXCR3,IL18R1,IL23R,IL33,Il36a,NLRP14,Nlrp4c/Nlrp4e,NLRP6,Nlrp9b,Pycard,SLC2A2,Tlr13,TNFSF8
		Tyrobp KO	9.55E-15	10.99%	42	AIM2,C3,Casp1,CCL2,Ccl3,Ccl4,Ccl7,Ccl9,CGAS,CLEC7A,COL13A1,Csf2ra,CSF2RB,Csf2rb2,CXCL12,CXCL16,CXCR2,CXCR3,GSDMD,IL12RB2,IL21R,IL23R,IL33,Naip1 (includes others),NLRC3,NLRP1,OSM,PRDM1,Pycard,SLC2A5,SPI1,STING1,STXBP2,TGFB1,TLR1,Tlr13,TLR4,TLR7,TLR8,TNFRSF1B,TNFSF12,UNC13D
FAK Signaling	1036	Trem2 KO	8.11E-04	3.86%	40	ADGRF1,ADGRL4,CALCR,CAPN11,CAPN8,CDH5,CNR2,CRHR2,CSF2RB,CX3CR1,CXCR2,GLP2R,GPR183,GPR26,GPR55,GPR84,GRM6,GRPR,HCAR2,HTR2C,IL13RA2,IL18R1,IL2RA,IL33,ITGAL,ITGAM,ITGAX,ITGB2,ITGB6,LGR5,MC2R,MC3R,NMBR,NPFFR1,OPRM1,OXGR1,OXTR,PIK3C2G,PTGER4,RXFP2
		Tyrobp KO	1.15E-06	5.31%	55	Adgrf2,ADGRL4,ADRB3,ARPC1B,C3AR1,C5AR1,C5AR2,CAPN11,CCR2,CCRL2,CDH5,CNR2,CSF2RB,CX3CR1,CXCR2,ELF4,ELF5,GPR132,GPR137B,GPR149,GPR183,GPR4,GPR65,GPR84,HCAR2,HTR2C,IL12RB2,IL21R,IL2RA,IL2RG,IL33,IL7R,ITGAL,ITGAM,ITGAX,ITGB2,LPAR5,NMBR,OXGR1,P2RY6,PIK3C2G,PIK3CD,PIK3CG,PIK3R5,PLCG2,PTAFR,PTGER2,PTGER4,PTGFR,PTGIR,TGFB1,TGFBR1,TGFBR2,WAS,WIPF1
Eicosanoid Signaling	282	Trem2 KO	2.81E-02	4.26%	12	ADCY7,ALOX12,Dpep2,PIK3C2G,PLA2G2F,PLA2G4D,PLA2G4F,PLAAT1,PLB1,PRKCH,PTGER4,PTGIS
		Tyrobp KO	6.27E-04	6.38%	18	ADCY7,ALOX12,ATP2A3,Dpep2,HPGDS,PIK3C2G,PIK3CD,PIK3CG,PIK3R5,PLA2G4A,PLCG2,PRKCD,PRKCH,PTGER2,PTGER4,PTGFR,PTGIR,TBXAS1
Production of Nitric Oxide and Reactive Oxygen Species in Macrophages	192	Trem2 KO	1.26E-02	5.21%	10	APOA1,APOB,APOF,CYBB,NCF4,PIK3C2G,PON1,PPM1J,PRKCH,PTPN6
		Tyrobp KO	6.94E-11	13.02%	25	APOF,CYBA,CYBB,IRF8,Lyz1/Lyz2,MAP3K5,NCF2,NCF4,NFKBID,PIK3C2G,PIK3CD,PIK3CG,PIK3R5,PLCG2,PPM1J,PRKCD,PRKCH,PTPN6,RHOH,RHOV,SIRPA,SPI1,TLR4,TNFRSF1B,TYK2
S100 Family Signaling Pathway	782	Trem2 KO	4.33E-06	4.99%	39	ADGRF1,ADGRL4,CALCR,CD36,CNR2,CRHR2,CX3CR1,CYBB,EREG,ESR2,GLP2R,GPR183,GPR26,GPR55,GPR84,GRM6,GRPR,HCAR2,HTR2C,ITPR3,LGR5,MC2R,MC3R,MMP12,NMBR,NPFFR1,OPRM1,OXGR1,OXTR,PIK3C2G,PLA2G2F,PLA2G4D,PLA2G4F,PRKCH,PTGER4,RXFP2,S100G,TP63,WNT2
		Tyrobp KO	9.31E-08	6.14%	48	ABCB1,Adgrf2,ADGRL4,ADRB3,C3AR1,C5AR1,C5AR2,CCR2,CCRL2,CD36,CNR2,CTSD,CX3CR1,CYBB,EREG,ESR2,GPR132,GPR137B,GPR149,GPR183,GPR4,GPR65,GPR84,HCAR2,HTR2C,ITPR3,LPAR5,MMP12,NCF2,NMBR,OXGR1,P2RY6,PIK3C2G,PIK3CD,PIK3CG,PIK3R5,PLA2G4A,PLCG2,PRKCD,PRKCH,PTAFR,PTGER2,PTGER4,PTGFR,PTGIR,TGFB1,TLR4,TYK2
O-linked glycosylation	113	Trem2 KO	1.46E-02	6.19%	7	ADAMTS13,B3GNT3,GALNT6,MUC19,MUC2,MUC4,MUC5B
		Tyrobp KO	3.20E-02	6.19%	7	ADAMTS10,B3GNT3,B3GNT8,GALNT12,GALNT6,GALNT7,GCNT1
Pyroptosis Signaling Pathway	102	Trem2 KO	2.26E-03	7.84%	8	Gbp2b,Gsdmc (includes others),MEFV,NLRP14,NLRP6,PTGER4,Pycard,Tlr13
		Tyrobp KO	3.30E-06	12.75%	13	AIM2,Casp1,GSDMD,Naip2,NLRP1,PTGER4,Pycard,TLR1,Tlr13,TLR4,TLR7,TLR8,TNFRSF1B
ERK/MAPK Signaling	220	Trem2 KO	4.62E-03	5.45%	12	ITGAL,ITGAM,ITGAX,ITGB2,ITGB6,PIK3C2G,PLA2G2F,PLA2G4D,PLA2G4F,PPARG,PPM1J,PTK2B
		Tyrobp KO	3.00E-04	7.27%	16	ELF4,ELF5,ITGAL,ITGAM,ITGAX,ITGB2,PIK3C2G,PIK3CD,PIK3CG,PIK3R5,PLA2G4A,PLCG2,PPARG,PPM1J,PRKCD,PTK2B
DHCR24 Signaling Pathway	143	Trem2 KO	5.43E-03	6.29%	9	APOA1,APOB,APOF,C9,ITIH4,MC2R,PIK3C2G,PON1,PRKCH
		Tyrobp KO	1.48E-02	6.29%	9	APOF,C3,IGF1,PIK3C2G,PIK3CD,PIK3CG,PIK3R5,PRKCD,PRKCH

## Sheet: SupplementaryTable3-Stimulation
Colored genes are different between pathway comparison (Red = upregulated, Green = downregulated)
	Pathway	Total molecules in pathway	Genotype vs WT	p-value	Percentage overlap	Overlapping molecules	Genes
LPS vs Baseline	Integrin Signaling	198	Trem2 KO	0.03	17.17%	34	ACTA1,ACTA2,ACTC1,ACTG2,BCAR3,CAPN3,CAPN6,GSN,ITGA1,ITGA11,ITGA5,ITGA6,ITGA8,ITGAL,ITGAM,ITGB2,ITGB5,MYL9,MYLK,NCK2,PFN4,PIK3CG,PIK3R5,PIK3R6,RAC2,RASD2,RHOF,RHOG,RND1,SRC,TSPAN2,VASP,VCL,WAS
			Tyrobp KO	0.03	20.71%	41	ACTA1,ACTA2,ACTC1,ACTG2,ARF6,BCAR3,CAPN3,CAPN6,ITGA1,ITGA11,ITGA5,ITGA8,ITGA9,ITGAL,ITGAM,ITGAX,ITGB2,MYL9,MYLK,PDGFB,PFN4,PIK3CD,PIK3CG,PIK3R5,PIK3R6,PLCG2,RAC2,RAP1B,RAP2B,RASD2,RHOF,RHOG,RHOQ,RHOV,RND3,TSPAN2,TSPAN6,TSPAN7,VASP,VCL,WAS
	Caveolar-mediated Endocytosis Signaling	71	Trem2 KO	0.000254	28.17%	20	ACTA1,ACTA2,ACTC1,ACTG2,B2M,CAVIN1,H2-M3,H2-T-ps/H2-T23,HLA-A,ITGA1,ITGA11,ITGA5,ITGA6,ITGA8,ITGAL,ITGAM,ITGB2,ITGB5,MR1,SRC
			Tyrobp KO	0.00921	26.76%	19	ACTA1,ACTA2,ACTC1,ACTG2,B2M,H2-M3,H2-T-ps/H2-T23,HLA-A,ITGA1,ITGA11,ITGA5,ITGA8,ITGA9,ITGAL,ITGAM,ITGAX,ITGB2,MR1,PTPN1
	GP6 Signaling Pathway	115	Trem2 KO	0.000625	23.48%	27	COL26A1,COL2A1,COL3A1,COL4A1,COL4A2,COL5A2,COL6A3,COL8A1,COL8A2,COL9A1,FCER1G,FYB1,LAMA2,LAMB1,LAMC3,LCP2,LYN,PIK3CG,PIK3R5,PIK3R6,PRKCB,PRKCD,PRKCQ,RASGRP2,RHOG,SYK,VAV1
			Tyrobp KO	0.000189	28.70%	33	APBB1IP,COL11A1,COL15A1,COL23A1,COL3A1,COL4A1,COL4A2,COL5A2,COL6A3,COL8A1,COL8A2,COL9A1,FCER1G,FYB1,LAMA2,LAMB1,LAMC3,LCP2,LYN,PIK3CD,PIK3CG,PIK3R5,PIK3R6,PLCG2,PRKCB,PRKCD,PRKCH,PRKCQ,RAP1B,RASGRP2,RHOG,SYK,VAV1
	Actin Cytoskeleton Signaling	220	Trem2 KO	0.07	15.91%	35	ACTA1,ACTA2,ACTC1,ACTG2,CD14,CYFIP1,F2R,FGF1,FGF11,FGF23,FN1,GSN,ITGA1,ITGA11,ITGA5,ITGA6,ITGA8,ITGAL,ITGAM,ITGB2,ITGB5,LBP,MATK,MYH11,MYL9,MYLK,NCKAP1L,PIK3CG,PIK3R5,PIK3R6,RAC2,RASD2,VAV1,VCL,WAS
			Tyrobp KO	0.05	19.55%	43	ACTA1,ACTA2,ACTC1,ACTG2,CD14,CYFIP1,DIAPH1,DIAPH2,F2R,FGF1,FGF11,FGF12,FGF14,FGF2,FGF23,ITGA1,ITGA11,ITGA5,ITGA8,ITGA9,ITGAL,ITGAM,ITGAX,ITGB2,LBP,MYH11,MYH14,MYL9,MYLK,NCKAP1L,PDGFB,PIK3CD,PIK3CG,PIK3R5,PIK3R6,RAC2,RAP1B,RAP2B,RASD2,SSH3,VAV1,VCL,WAS
	Relaxin Signaling	146	Trem2 KO	0.03	17.81%	26	ADCY2,Adcy3,ENPP1,GNAI1,GUCY1A1,GUCY1A2,GUCY1B1,Gucy1b2,Gucy2g,MMP9,NFKB1,NFKB2,NFKBIA,NFKBIB,NFKBID,NFKBIE,NOS2,NPR3,PDE4B,PDE8B,PIK3CG,PIK3R5,PIK3R6,REL,RELB,SMPDL3B
			Tyrobp KO	0.08	19.86%	29	ADCY7,ENPP1,GNG11,GNG3,GNG7,GUCY1A1,GUCY1B1,Gucy1b2,Gucy2g,MMP9,NFKB1,NFKB2,NFKBIA,NFKBIB,NFKBID,NFKBIE,NOS2,NPR3,PDE4B,PDE8A,PDE9A,PIK3CD,PIK3CG,PIK3R5,PIK3R6,RAP1B,REL,RELB,SMPDL3B
	D-myo-inositol-5-phosphate Metabolism	187	Trem2 KO	0.00222	19.79%	37	CA3,DUSP13B,DUSP14,DUSP16,DUSP2,DUSP4,DUSP5,DUSP9,ENPP1,EPHX2,EYA4,INPP5B,PALD1,PAWR,PLCB4,PLCD4,PLPPR4,PPFIA3,PPFIA4,PPFIBP2,PPM1H,PPP1R14A,PPP1R14C,PPP1R1B,PPP2R2C,PPP3CC,PTPN13,PTPN6,PTPN7,PTPRC,PTPRD,PTPRE,PTPRJ,PTPRU,SOCS3,STYXL1,STYXL2
			Tyrobp KO	0.09	19.25%	36	CA3,CDC25B,CDC25C,DUSP14,DUSP16,DUSP2,DUSP4,DUSP5,ENPP1,EYA4,PALD1,PLCD4,PLCG2,PPFIA3,PPFIA4,PPFIBP2,PPM1H,PPP1R14A,PPP1R14C,PPP1R1B,PPP2R2B,PPP3CC,PTPN1,PTPN12,PTPN6,PTPN7,PTPRC,PTPRE,PTPRJ,PTPRU,PXYLP1,SIRPA,SOCS3,SSH3,STYXL1,STYXL2
	STAT3 Pathway	129	Trem2 KO	0.000382	23.26%	30	BMP6,CDKN1A,CISH,CSF2RB,FLT1,GHR,HGF,IGF1,IL10RA,IL12RB1,IL12RB2,IL17RA,IL17RB,IL1A,IL1B,IL21R,IL2RA,IL2RG,IL4R,IL7R,JAK2,NTRK1,NTRK2,PIM1,PTPN6,RASD2,SOCS1,SOCS3,SRC,TGFB1
			Tyrobp KO	8.03e-05	28.68%	37	CDKN1A,CISH,CSF2RB,FGF2,FLT1,GHR,HGF,IGF1,IL10RA,IL10RB,IL12RB1,IL13RA2,IL17RA,IL1A,IL1B,IL21R,IL2RA,IL2RG,IL4R,IL7R,JAK2,KDR,MAP2K6,NTRK1,NTRK2,PDGFB,PDGFRB,PIM1,PTPN6,RAP1B,RAP2B,RASD2,SOCS1,SOCS3,TGFB1,TNFRSF11A,TYK2
	IL-4 Signaling	159	Trem2 KO	0.000401	22.01%	35	ARG1,BATF,CCL22,COL26A1,COL2A1,COL3A1,COL4A1,COL4A2,COL5A2,COL6A3,COL8A1,COL8A2,COL9A1,CREB5,FAS,FCER1G,GNAI1,H2-Ab1,HLA-DQA1,IL2RG,IL4R,JAK3,MMP12,NFKB1,NFKB2,PIK3CG,PIK3R5,PIK3R6,PRR5,PTPN6,RASD2,SOCS1,TGFB1,TGFB3,TIMP3
			Tyrobp KO	0.00542	23.27%	37	ARG1,BATF,CCL22,COL11A1,COL15A1,COL23A1,COL3A1,COL4A1,COL4A2,COL5A2,COL6A3,COL8A1,COL8A2,COL9A1,CREB5,FCER1G,H2-Ab1,HLA-DQA1,IL2RG,IL4R,JAK3,MMP12,NFKB1,NFKB2,PIK3CD,PIK3CG,PIK3R5,PIK3R6,PRR5,PTPN6,RAP1B,RAP2B,RASD2,SOCS1,TGFB1,TGFB3,TIMP3
	cAMP-mediated signaling	200	Trem2 KO	0.00226	19.50%	39	ADCY2,Adcy3,ADORA2A,ADORA2B,Adora3,ADRB3,AKAP14,AKAP5,CCR4,CNR2,CREB5,DUSP4,DUSP9,ENPP1,FPR1,FPR2,GNAI1,GPER1,GRK2,GUCY1A1,GUCY1B1,HCAR2,Htr5b,LHCGR,NPR3,P2RY12,P2RY13,P2RY14,PDE4B,PDE8B,PPP3CC,PTGER2,PTGIR,RGS2,RGS4,SMPDL3B,SRC,TBXA2R,XCR1
			Tyrobp KO	0.07	19.50%	39	ADCY7,ADORA2A,ADORA2B,Adora3,ADRB3,AKAP14,AKAP3,CAMK4,CNR2,CREB5,DUSP4,ENPP1,FPR1,FPR2,GPER1,GRK2,GUCY1A1,GUCY1B1,HCAR2,Htr5b,LHCGR,NPR3,NPY1R,P2RY12,P2RY13,P2RY14,PALM2AKAP2,PDE4B,PDE8A,PDE9A,PPP3CC,PTGER2,PTGIR,RGS14,RGS2,RGS4,SMPDL3B,TBXA2R,XCR1
	Aryl Hydrocarbon Receptor Signaling	134	Trem2 KO	6.18e-05	24.63%	33	AHR,AHRR,Aldh1a1,ALDH1A2,ALDH3A1,ALDH3B1,CCNA1,CCNA2,CCNE2,CDKN1A,CHEK2,CYP1B1,FAS,Gstm6,HSPB1,HSPB2,HSPB7,IL1A,IL1B,IL6,MGST3,NCOA7,NFIA,NFKB1,NFKB2,NQO1,REL,RELB,SRC,TGFB1,TGFB3,TNF,TP73
			Tyrobp KO	0.000189	27.61%	37	AHR,AHRR,ALDH1A2,ALDH3B1,CCNA1,CCNA2,CCNE2,CDKN1A,CHEK1,CHEK2,CYP1B1,DHFR,Gsta3,GSTK1,Gstm5,Gstm6,Gstm7,GSTT1,Gstt2,HSPB1,HSPB2,HSPB7,IL1A,IL1B,IL6,MGST3,NCOA7,NFIA,NFKB1,NFKB2,NQO1,REL,RELB,TGFB1,TGFB3,TNF,TP73
OC-only vs Baseline	Complement System	26	Trem2 KO	0.000143	34.62%	9	C1QA,C1QB,C1QC,C3,C5AR1,CFB,ITGAM,ITGAX,ITGB2
			Tyrobp KO	0.01	30.77%	8	C2,C3,C3AR1,C5AR1,CFB,ITGAM,ITGAX,ITGB2
	eNOS Signaling	128	Trem2 KO	0.03	13.28%	17	ADCY2,AKT1,AQP1,AQP9,CHRNA3,FLT1,GNAS,LPAR5,PGF,PIK3CG,PIK3R5,PIK3R6,PRKACA,PRKCD,PRKCQ,PRKD1,VEGFB
			Tyrobp KO	0.03	18.75%	24	ADCY7,AQP11,AQP9,CASP8,CCNA1,CCNA2,CHRNA4,FLT1,GUCY1A1,GUCY1B1,Gucy1b2,HSPA2,ITPR2,KDR,LPAR3,PGF,PIK3CD,PIK3CG,PIK3R5,PIK3R6,PLCG2,PRKCB,PRKCD,PRKCH
	G alpha (i) signalling events	150	Trem2 KO	3.92e-08	22.67%	34	ADCY2,ADRA2A,ADRA2C,AGT,ANXA1,C3,C5AR1,CCL20,CCL5,CCR1,CCR7,CNR2,CX3CR1,CXCL16,CXCR3,CXCR4,CXCR5,FPR1,FPR2,GNAI1,GNAS,GNAT3,GNG11,GNGT2,GPR18,GPR183,GPR31,HCAR2,LPAR5,P2RY12,P2RY14,PF4,RGS4,RXFP3
			Tyrobp KO	1.22e-05	25.33%	38	ADCY7,AGT,ANXA1,C3,C3AR1,C5AR1,CCL20,CCL5,CCR1,CCR7,CCR9,CXCL16,CXCL9,CXCR2,CXCR5,FPR1,FPR2,GNAT3,GNG11,GPER1,GPR18,GPR183,GPR31,GPSM2,GPSM3,HCAR2,LPAR3,MCHR1,P2RY12,P2RY14,P2RY4,PF4,RGS14,RGS19,RGS4,RGS5,RGSL1,RXFP3
	Growth Hormone Signaling	64	Trem2 KO	0.01	17.19%	11	GHR,IGF2,PIK3CG,PIK3R5,PIK3R6,PRKCD,PRKCQ,PRKD1,PTPN6,SOCS1,SOCS3
			Tyrobp KO	0.00172	26.56%	17	GHR,IGF2,JAK2,PIK3CD,PIK3CG,PIK3R5,PIK3R6,PLCG2,PRKCB,PRKCD,PRKCH,PTPN6,SLC2A4,SOCS1,SOCS3,STAT1,STAT5A
	Actin Nucleation by ARP-WASP Complex	89	Trem2 KO	0.00082	19.10%	17	GNA12,ITGA1,ITGA6,ITGA8,ITGAL,ITGAM,ITGAX,ITGB2,ITGB5,KRAS,NCK2,RAC2,RAP2A,RHOG,RHOU,VASP,WAS
			Tyrobp KO	0.03	20.22%	18	ACTR2,ARPC1B,ITGA1,ITGA11,ITGA8,ITGA9,ITGAL,ITGAM,ITGAX,ITGB2,NCK2,RAC2,RASD2,RHOG,RHOQ,RND3,VASP,WAS
	HEY1 Signaling Pathway	143	Trem2 KO	4.28e-06	20.28%	29	ACVR2B,AKT1,Aph1c,BMP2,BMP6,BMP8B,DLL3,IL6,JAG2,MMP10,MMP12,MMP13,MMP24,Mmp3,MMP8,MMP9,MYH11,NOTCH4,PGF,PIK3CG,PIK3R5,PIK3R6,PINK1,RBPJ,SMAD4,SMAD6,TGFB1,TGFB3,VEGFB
			Tyrobp KO	0.05	17.48%	25	BMP2,E2F7,E2F8,IL6,JAG2,MMP10,MMP11,MMP12,MMP13,MMP15,MMP17,Mmp3,MMP8,MMP9,MYH11,NR2F2,PGF,PIK3CD,PIK3CG,PIK3R5,PIK3R6,PINK1,RBPJ,TGFB1,TGFB3
	ILK Signaling	186	Trem2 KO	0.000593	15.59%	29	ACTG2,AKT1,BMP2,FERMT2,ITGB2,ITGB5,LIMS2,MMP9,MYH11,MYL9,NCK2,NFKB1,NFKB2,PGF,PIK3CG,PIK3R5,PIK3R6,PPP2R2C,PTGS2,RAC2,REL,RELB,RHOG,RHOU,SNAI1,SNAI2,TESK1,TNF,VEGFB
			Tyrobp KO	0.00814	18.82%	35	ACTA2,ACTG2,BMP2,FERMT2,ITGB2,LIMS2,MMP9,MYH11,MYH14,MYL9,NCK2,NFKB1,NFKB2,NOS2,PARVA,PGF,PIK3CD,PIK3CG,PIK3R5,PIK3R6,PPM1L,PPP2R2B,PTGS2,RAC2,REL,RELB,RHOG,RHOQ,RND3,SNAI1,SNAI2,TGFB1I1,TNF,TNFRSF1A,VCL
	Signaling by VEGF	106	Trem2 KO	0.000941	17.92%	19	AKT1,CYBB,FLT1,HSPB1,KRAS,NCF1,NCF2,NCF4,NCK2,NCKAP1,NRP2,PGF,PRKACA,PRKCD,PTK2B,SHC2,TRIB3,VAV1,VEGFB
			Tyrobp KO	0.02	19.81%	21	BCAR1,CYBA,CYBB,ELMO1,FLT1,HSPB1,ITPR2,KDR,MAPKAPK2,NCF1,NCF2,NCF4,NCK2,NCKAP1L,NRP2,PGF,PRKCB,PRKCD,PRR5,PTK2B,VAV1
	Serotonin Receptor Signaling	408	Trem2 KO	2.59e-05	14.22%	58	ADCY2,ADRA2A,ADRA2C,ADRB1,AKT1,BST1,CCR7,CD38,CPE,FGR,GCH1,GNA12,GNAI1,GNAS,GNG11,HCK,HMOX1,Htr5b,IL12A,IL12B,IL1B,IL6,KCNH2,KCNJ3,KRAS,LYN,MMP9,MPRIP,MYLK,NFKB1,NFKB2,NFKBIA,OCLN,PIK3CG,PIK3R5,PIK3R6,PLA2G4A,PLAUR,PLD4,PRKACA,PRKCD,PRKCQ,PRKD1,PSD4,PTGS2,RAC2,RAP2A,RHOG,RHOU,SNAI1,SQSTM1,TGFB1,TGFB3,TGM1,TNF,TNNI2,TRPC3,TRPC7
			Tyrobp KO	0.02	15.93%	65	ADCY7,ADRA1B,ADRB3,ARRB2,BDNF,BST1,CACNG5,CCNE2,CCR7,CD38,CPE,FGR,GCH1,GNG11,GUCY1A1,GUCY1B1,HCK,HMOX1,IL12A,IL12B,IL1B,IL6,JAK2,KCNH2,LYN,MAP3K5,MMP9,MPDZ,MYLK,NFKB1,NFKB2,NFKBIA,PCBD1,PIK3CD,PIK3CG,PIK3R5,PIK3R6,PLA2G4A,Pla2g5,PLA2G7,PLAAT1,PLAUR,PLCD4,PLCG2,PLCL1,PRKCB,PRKCD,PRKCH,PSD4,PTGS2,RAB4A,RAC2,RASD2,RHOG,RHOQ,RND3,SNAI1,SQSTM1,TGFB1,TGFB3,TGM1,TNF,TNNI2,TRPC6,TRPC7
	JAK/STAT Signaling	80	Trem2 KO	0.000685	20%	16	AKT1,CISH,IL6,KRAS,NFKB1,NFKB2,PIK3CG,PIK3R5,PIK3R6,PTPN1,PTPN6,RAP2A,REL,RELB,SOCS1,SOCS3
			Tyrobp KO	0.000621	26.25%	21	CCKBR,IL6,JAK2,JAK3,NFKB1,NFKB2,PIK3CD,PIK3CG,PIK3R5,PIK3R6,PTPN1,PTPN6,RASD2,REL,RELB,SOCS1,SOCS3,STAT1,STAT2,STAT5A,TYK2

## Sheet: SupplementaryTable4-Olink
Protein name	Protein Abreviation	Control			LPS			A11/OC			OC only
		WT	Trem2 KO	Tyrobp KO	WT	Trem2 KO	Tyrobp KO	WT	Trem2 KO	Tyrobp KO	WT	Trem2 KO	Tyrobp KO
CXADR-like membrane protein	Clmp	-0.643272	-0.841248	-0.645126	-0.51943	-0.43061	-0.852873	-0.488882	-0.657953	-0.650423	-0.71574	-0.52712	-0.541647
Matrilin-2	Matn2	-1.34486	-1.15298	-1.08857	-1.21121	-1.27802	-1.48442	-1.25139	-1.10676	-1.13715	-1.14504	-1.02694	-1.53466
Carboxipeptidase E	Cpe	-1.27655	-1.33995	-0.970608	-0.996983	-1.10831	-1.24486	-0.934142	-1.21765	-1.08985	-1.17077	-1.10363	-1.14828
Glucagon	Gcg	0.239812	0.093294	0.452592	0.600942	0.45636	0.48961	0.108258	0.37787	0.359332	0.462542	0.322682	0.547573
Glial cell-derived neurotrophic factor	Gdnf	0.57705	0.498214	0.856746	1.01055	0.95327	0.8259	0.547652	0.772442	0.789918	0.609387	0.599525	0.72807
Src family tyrosine kinase	Yes1	0.520818	0.679562	0.705676	0.720145	0.618595	0.708177	0.715492	0.70257	0.884448	0.812312	0.61503	0.642988
Interleukin-17A	Il17a	0.716967	0.612658	0.880088	0.95431	0.893505	0.940513	0.92929	0.887655	0.779353	0.753133	0.728052	0.90464
forkhead box protein O1	Foxo1	-0.378943	-0.3776	-0.267284	-0.160268	-0.34727	-0.3918	-0.381288	-0.27628	-0.28043	-0.37804	-0.289415	-0.275778
Osteoprotegerin	Tnfrsf11b	-0.869983	-0.953846	-0.788624	-0.65119	-0.864072	-0.77506	-0.88372	-0.66286	-0.898345	-0.825887	-0.697767	-0.768813
Transforming growth factor beta-1	Tgfb1	-1.49308	-1.33266	-1.3891	-1.19862	-1.2827	-1.29035	-1.24176	-1.13532	-1.45539	-1.44735	-1.23202	-1.35935
Cytosolic phospholipase A2	Pla2g4a	-0.822365	-0.470118	-0.785204	-0.841562	-1.19834	-1.11909	-1.14978	-0.83519	-0.815605	-0.917385	-0.773637	-0.89257
Interleukin-6	Il6	-1.10307	-0.999216	-1.12545	7.65705	5.65609	7.39393	-0.96144	-0.934722	-1.03446	3.33311	4.18017	2.16821
Peroxiredoxin-5	Prdx5	0.0453325	1.01215	0.197802	-0.00454	-0.23568	-0.179387	-0.102027	0.36333	0.48892	0.115833	0.334175	0.046555
Transforming growth factor alpha	Tgfa	-1.38338	-1.26248	-1.19956	-1.34534	-1.43985	-1.09471	-1.15036	-1.30353	-1.12048	-1.25296	-1.32913	-1.04876
C-C motif chemokine ligand 5	Ccl5	0.99946	1.61742	1.15865	7.49725	5.40169	7.5682	1.29627	1.86235	1.23445	5.73252	6.39621	4.58859
erythropoetin	Epo	-0.863513	-0.887758	-0.932344	-0.746678	-0.855642	-0.86577	-0.931172	-0.801423	-1.0319	-0.940667	-0.815348	-0.975047
Axin-1	Axin1	-0.880353	-1.03171	-0.972118	-1.10127	-1.16694	-1.108	-1.18565	-1.09474	-1.22042	-1.24844	-1.05677	-1.03413
Follistatin	Fst	0.610338	0.631536	0.947484	0.871445	0.642452	0.886667	0.788297	0.726203	0.812978	0.840542	0.603605	0.724035
Repulsive guidance molecule A	Rgma	-0.42238	-0.16536	-0.26594	-0.1051	-0.215125	-0.407857	-0.295417	-0.24763	-0.457808	-0.298217	-0.36212	-0.317422
NAD kinase	Nadk	3.41671	4.85638	3.85139	1.72971	0.999075	2.33574	2.86128	4.51228	3.80647	2.71799	3.84211	3.14751
Troponin I3	Tnni3	0.050565	0.115314	0.212536	0.198195	-0.16802	0.218393	0.21152	0.83025	0.321537	0.230785	0.637845	0.599337
NOTCH3	Notch3	-0.282533	-0.365128	-0.46024	-0.28245	-0.236512	-0.379203	-0.220417	0.0385425	-0.531565	-0.322217	-0.342658	-0.409305
Synaptosomal-associated protein 29	Snap29	-0.04839	0.266164	0.016544	0.251515	0.0887875	-0.06839	0.0380925	0.267278	-0.0075125	0.157617	0.216427	-0.126382
Contactin-1	Cntn1	0.419102	0.301918	0.358788	0.442325	0.26155	0.198027	0.35953	0.3112	0.263682	0.297032	0.366762	0.31997
Calsyntenin-2	Clstn2	-0.347585	-0.302384	-0.218476	-0.121375	0.04602	-0.197797	-0.266377	-0.246115	-0.259895	-0.246138	-0.253447	-0.224162
S100A4	S100a4	0.890322	0.457982	0.518276	0.869153	0.89334	0.22015	0.0809275	0.720985	0.471052	0.678135	0.370615	0.855147
Carbonic Anhydrase 13	Ca13	-0.685302	-0.46483	-0.926608	-0.786772	-0.631745	-0.666343	-0.99347	-0.625855	-0.941773	-0.976668	-0.586232	-0.554303
Melanoma Inhibitory Activity Protein	Mia	-1.82993	-1.88533	-1.77249	-1.54143	-1.67409	-1.71396	-1.73283	-1.64431	-1.73493	-1.64155	-1.58868	-1.70271
Calcium-activated Nucleotidase 1	Cant1	1.33495	1.40003	1.41083	1.66041	1.53911	1.27902	1.48696	1.562	1.3734	1.61882	1.51762	1.26384
KITLG	Kitlg	-0.0337825	-0.07493	0.220158	0.33836	0.264625	0.17317	0.115477	0.191265	0.06496	0.174028	0.13072	-0.02057
GDNF family receptor alpha 1	Gfra1	0.860743	0.736008	0.751234	0.967333	0.909285	0.72833	1.06702	0.952345	0.76344	0.836178	0.84013	0.71432
Protein phaosphatase-1 regulatory inhibitor-2	Ppp1r2	-0.313575	0.095748	-0.269238	-0.0223275	-0.19484	-0.36752	-0.233558	-0.31975	-0.289747	-0.52753	-0.31086	-0.03202
ADAM Metallopeptidase Domain 23	Adam23	0.161768	0.118054	0.239078	0.145657	0.08541	0.19808	0.0117525	0.208453	0.106897	0.207778	0.190148	0.305422
Integrin beta-6	Itgb6	-0.140702	-0.336358	0.0733	-0.294615	-0.173535	-0.17899	-0.139648	0.380267	-0.0696225	-0.101918	0.312645	0.0774075
Cyr61	Cyr61	-0.860832	-0.927806	-0.745972	-0.349513	-0.74977	-0.769287	-0.82678	-0.885552	-0.804935	-0.77376	-0.827995	-0.764452
Delta-like non-canonical Notch ligand 1	Dlk1	-1.59947	-1.50794	-1.3762	-1.14383	-1.28181	-1.5579	-1.39119	-1.27525	-1.39341	-1.32356	-1.32477	-1.55545
Aryl Hydrocarbon Receptor	Ahr	-0.07421	0.026568	0.131852	0.206893	0.19545	-0.05996	-0.031485	-0.0248675	0.08373	0.078985	0.143185	0.06887
C-C motif chemokine ligand 2	Ccl2	2.5998	3.05698	3.1358	8.70299	7.13593	8.91485	2.85205	2.6538	3.10549	5.15377	5.25664	5.54893
Enolase 2	Eno2	-2.12255	-2.21754	-2.00553	-1.82735	-2.01978	-2.0124	-2.24948	-2.10945	-2.00104	-1.94694	-2.15115	-1.97496
Perilipin-1	Plin1	-0.466108	-0.359754	-0.35464	-0.171845	-0.251788	-0.46464	-0.301168	-0.227105	-0.480382	-0.355917	-0.134083	-0.433708
Wfikkn2	Wfikkn2	0.177248	0.449564	0.469738	0.366432	0.0757225	0.296073	0.48956	0.566685	0.401762	0.35855	0.46545	0.381578
Fibronectin Leucine-rich transmembrane protein 2	Flrt2	-0.0166875	0.091116	-0.266418	-0.0951625	-0.280272	-0.344553	-0.119745	-0.286695	-0.26176	-0.02009	-0.23469	-0.384068
Quinoid Dihydropteridine reductase	Qdpr	0.382148	0.660132	0.657856	0.92304	0.674865	0.82996	0.39188	0.664888	0.283795	0.675995	0.69362	0.525567
Fas	Fas	-0.234808	-0.095144	0.085126	0.582615	0.540425	0.0394367	-0.155435	-0.235602	0.091115	-0.141223	-0.106775	0.128455
Erbb4	Erbb4	-1.01509	-0.991206	-0.7361	-0.911682	-0.864622	-1.00099	-0.910765	-0.930853	-0.833943	-1.0095	-0.984143	-0.873605
Ribosomal Oxygenase 2	Riox2	0.899613	1.36011	0.654166	0.721857	0.544023	0.2028	0.675928	1.0904	1.10363	0.887903	1.0197	0.843897
Plexin A4	Plxna4	0.29116	0.149834	0.283428	0.592622	0.217397	0.286997	0.227793	0.240835	0.08286	0.140582	0.325065	0.293957
Epithelial Cell Adhesion Molecule	Epcam	-0.742533	-0.341156	-0.39849	-0.0612575	-0.126925	-0.554613	-0.452103	-0.275987	-0.432808	-0.662737	-0.608893	-0.198612
C-C motif chemokine ligand 3	Ccl3	8.53939	8.51115	8.30305	13.0693	12.6806	13.1423	8.85967	8.41125	8.48529	12.0364	12.2835	11.6734
Cysteine-rich motor neuron 1	Crim1	0.079975	0.392502	0.535276	0.760417	0.67422	0.391793	0.503883	0.516467	0.558397	0.332585	0.423985	0.60991
V-set and immunoglobulin domain containing 2	Vsig2	0.272058	0.240548	0.649708	0.933438	0.666567	0.448743	0.269587	0.691067	0.204315	0.561045	0.39444	0.506223
Hepatocyte Growth Factor	Hgf	0.939985	1.1619	0.500224	0.391965	-0.249727	0.167723	1.20904	0.455915	0.53293	0.726195	0.0251275	0.1711
Seizure-related 6 homolog-like 2	Sez6l2	1.03679	0.977214	1.01264	1.03814	0.984452	0.994127	1.19104	0.969963	1.08007	0.853708	0.94554	0.971202
Interleukin-1a	Il1a	1.94138	2.42695	2.37228	6.09314	5.79462	5.79389	1.84695	2.47292	2.10676	2.95961	3.89045	3.38389
Interleukin-23 receptor	Il23r	0.92796	0.855518	0.85485	1.24708	1.01564	1.20443	1.006	1.1762	0.967585	0.898592	0.959905	1.15231
Delta-like protein 1	Dll1	0.896283	1.00902	1.06498	1.1521	1.198	1.08926	1.03458	1.10227	1.11279	1.01658	1.14272	1.03001
Dimethylarginine Dimethylaminohydrolase 1	Ddah1	0.851655	0.814676	0.89447	4.03843	3.35274	4.01115	0.884432	1.12187	0.892365	2.56205	2.47676	2.14302
Interleukin-10	Il10	-0.92104	-1.04908	-0.964008	0.193678	-0.526585	0.530327	-0.97309	-0.604398	-0.911605	-0.77881	-0.659045	-0.437872
TNF receptor super family member 12A	Tnfrsf12a	0.12043	0.123524	0.057064	0.23727	0.232015	0.332553	0.25211	-0.0390825	0.16831	0.141458	0.21028	0.222875
Activin A receptor-like type 1	Acvrl1	-1.49009	-1.51771	-1.52016	-1.36849	-1.48797	-1.56026	-1.60033	-1.30596	-1.62469	-1.55751	-1.46838	-1.42132
Legumain	Lgmn	0.60833	1.01163	0.531196	0.278365	0.0507475	0.208503	0.62416	0.71074	0.45481	0.37446	0.48826	0.433562
Colony-stimulating factor 2	Csf2	-0.06426	-0.279458	-0.075676	8.0478	7.67481	7.29513	-0.07809	0.027105	-0.201873	2.36778	2.71429	2.50692
C-X-C motif chemokine ligand 9	Cxcl9	-0.168868	-0.298718	-0.091238	1.42831	1.41697	0.57411	-0.239395	0.108963	0.212345	0.46012	0.0613175	0.16918
Mitogen-activated protein kinase kinase 6	Map2k6	-0.961528	-0.599478	-0.798166	-1.03308	-0.9662	-0.996913	-0.975185	-0.845285	-0.922538	-0.93823	-0.862015	-0.99036
Integrin subunit beta-1 binding protein-2	Itgb1bp2	1.47895	1.29337	1.44298	1.57176	1.36875	1.79478	1.46675	1.63284	1.27882	1.41617	1.62712	1.56474
Interleukin-17F	Il17f	-0.358768	-0.522164	-0.386576	-0.227203	-0.40371	-0.39617	-0.44948	-0.377422	-0.414632	-0.365995	-0.302315	-0.303492
Interleukin-1b	Il1b	-1.0546	-0.883086	-0.951092	2.49736	2.56619	1.86017	-1.00958	-0.754273	-0.972962	-0.0675225	0.790233	-0.0761375
Caspase-3	Casp3	-1.04106	-0.871744	-0.91883	-0.774042	-1.08061	-1.08901	-1.32141	-0.966762	-0.929065	-0.714673	-0.767715	-1.07489
Amyloid beta precursor protein binding family B member 1 Interacting Protein	Apbb1ip	0.284407	0.335116	0.480962	0.495465	0.325565	0.29811	0.352	0.412925	0.427407	0.3417	0.39452	0.326062
WNT1-inducible-signaling pathway 1	Wisp1	-0.80036	-0.713378	-0.599474	-0.52374	-0.9052	-0.615293	-0.723932	-0.501025	-0.900872	-0.602043	-0.713032	-0.736365
Cadherin-6	Cdh6	-0.84665	-0.900238	-0.775192	-0.836905	-0.801483	-0.96433	-0.76643	-0.750028	-0.90879	-0.726487	-0.830022	-0.781255
Platelet-derived Growth Factor subunit B	Pdgfb	-0.745825	-1.00794	-1.21172	-0.645798	-1.44049	-1.10532	-0.75704	-1.54428	-1.2316	-0.877517	-1.2586	-0.955952
Immunoglobulin super family member 3	Igsf3	-0.976485	-1.13508	-1.09094	-0.834135	-0.845427	-0.989647	-0.953678	-0.88628	-1.11139	-1.01824	-1.02131	-0.961465
Transforming Growth Factor beta receptor 3	Tgfbr3	-0.864933	-0.873814	-0.62866	-0.564665	-0.93731	-0.744433	-0.845073	-0.717555	-0.757443	-0.78504	-0.632275	-0.64025
C-X-C motif chemokine ligand 1	Cxcl1	-0.200222	0.958404	0.786598	9.68847	9.2384	9.46796	-0.053075	1.61764	0.763845	5.68291	7.46822	5.37795
p21-activated kinase 4	Pak4	-0.111648	-0.063924	-0.107936	0.6634	0.37395	0.305903	0.105875	0.225398	-0.0612975	0.136765	0.212078	0.15993
Contactin-4	Cntn4	-0.513565	-0.634164	-0.368368	-0.33931	-0.43065	-0.468617	-0.586368	-0.566327	-0.590405	-0.508413	-0.415328	-0.442588
Ghrelin	Ghrl	-0.815688	-0.719366	-0.553654	-0.495715	-0.725565	-0.806323	-0.732145	-0.824012	-0.67268	-0.70116	-0.612925	-0.625785
Lipoprotein lipase	Lpl	2.13719	1.98067	1.31338	0.95898	0.886215	0.741647	2.31285	1.48319	1.39218	1.22447	1.19062	1.08403
Follistatin-like 3	Fstl3	-0.686333	-0.761006	-0.692956	-0.399008	-0.613525	-0.71572	-0.719355	-0.5651	-0.76881	-0.62192	-0.655485	-0.615557
Dynactin subunit 2	Dctn2	-0.115095	0.486746	0.003208	-0.225743	-0.34149	-0.2526	-0.110053	0.129562	0.425973	-0.15478	0.04477	0.03063
Interleukin-5	Il5	1.02141	0.99822	1.13728	1.20959	1.25892	1.09244	1.10857	0.977073	0.973098	0.98735	0.766058	1.10425
Ectodysplasin A2 receptor	Eda2r	0.571387	0.70074	0.721724	0.47449	-0.0750775	0.580733	0.814848	0.709135	0.739115	0.636685	0.611673	0.684203
Neurotrophin-3	Ntf3	-1.02225	-0.959546	-0.941622	-0.495048	-0.610577	-0.889207	-0.756647	-0.700947	-0.881783	-0.697663	-0.347955	-0.619475
Tumor necrosis factor ligand superfamily member 12	Tnfsf12	-0.74062	-0.540562	-0.90311	-1.09622	-0.797948	-0.997717	-0.85802	-0.931063	-0.923615	-0.91259	-0.981975	-1.00943
CC motif chemokine ligand 20	Ccl20	-0.52123	-0.3808	-0.361918	0.629712	0.208117	0.208457	-0.564843	0.0120675	-0.545825	0.876552	-0.123227	-0.193742
Friend leukemia integration 1	Fli1	-2.4624	-2.23395	-1.78779	-1.81403	-2.08267	-1.85757	-2.07552	-2.12077	-1.96616	-1.83295	-1.65837	-1.85873
Tripeptidyl peptidase 1	Tpp1	-0.973885	-0.576142	-0.953688	-0.932565	-1.28659	-1.08176	-0.897185	-1.08441	-1.06899	-1.04626	-0.811997	-1.10302
Tenascin-R	Tnr	0.144698	-0.430218	-0.217282	-0.248928	-0.497267	-0.284993	0.043925	-0.47485	-0.18941	0.192747	-0.510595	-0.165508
Vascular Endothelial Growth Factor D	Vegfd	-0.847855	-0.744448	-0.697756	-0.65476	-0.76973	-0.681697	-0.700643	-0.740568	-0.732032	-0.66744	-0.697875	-0.526275
Poly(ADP-ribose) polymerase 1	Parp1	0.0527425	1.47894	0.723022	-0.35357	-0.222855	-0.207703	0.0978425	0.890115	0.530633	-0.110447	0.439005	-0.186335
Tumor necrosis factor	Tnf	0.981577	1.05457	1.42633	11.1864	10.4444	10.4361	1.57811	1.48088	1.81861	7.38898	7.71889	7.03428
